# Supplementary material for: Ensuring universal access to quality care for persons with presumed tuberculosis reaching the private sector: lessons from Kerala
Source: Int J Equity Health. 2024 May 17;23:101. doi: 10.1186/s12939-024-02151-1 (PMC11102222; doi:10.1186/s12939-024-02151-1)
Supplement: Supplementary file 1 — Supplementary Material 1. Abstract in Malayalam. [file 12939_2024_2151_MOESM1_ESM.zip]

Archive with 1 entries (1 files):
- 2151 Malayalam abstract.pdf
